# Supplementary material for: Effects of SRI-32743, a Novel Quinazoline Structure-Based Compound, on HIV-1 Tat and Cocaine Interaction with Norepinephrine Transporter
Source: Int J Mol Sci. 2024 Jul 18;25(14):7881. doi: 10.3390/ijms25147881 (PMC11277056; doi:10.3390/ijms25147881)
Supplement: Supplementary file 1 [file ijms-25-07881-s001.zip]

Archive with 1 entries (1 files):
- ijms-3117582-supplementary.pdf
